# Supplementary material for: PCSK9 as an Atherothrombotic Risk Factor
Source: Int J Mol Sci. 2023 Jan 19;24(3):1966. doi: 10.3390/ijms24031966 (PMC9916735; doi:10.3390/ijms24031966)
Supplement: Supplementary file 1 [file ijms-24-01966-s001.zip]

Archive with 1 entries (1 files):
- ijms-2165235-supplementary.pdf
